# Supplementary material for: Non-invasive assessment of normal and impaired iron homeostasis in the brain
Source: Nat Commun. 2023 Sep 12;14:5467. doi: 10.1038/s41467-023-40999-z (PMC10497590; doi:10.1038/s41467-023-40999-z)
Supplement: Supplementary file 4 — Source Data [file 41467_2023_40999_MOESM4_ESM.xlsx]

## Sheet: figure 2, sup.fig 1-5,11,13,15
iron compound concentration [mg/ml]'	iron compound concentration [mg/wet ml]'	lipid %'	'R1'	'R2s'	'MTV'	'R2'	'type'
0.05	0.0606061	17.5	0.710837	7.3181	0.190424	3.57782	'Liposomal ferrous iron'
0.3	0.4	25	2.60443	13.6041	0.275257	10.0503	'Liposomal ferrous iron'
0	0	10	0.359371	2.44343	0.0969291	1.95122	'Liposomal ferrous iron'
0.15	0.2	25	1.23909	11.0588	0.260546	5.51724	'Liposomal ferrous iron'
0.15	0.2	25	1.26099	10.1635	0.268656	5.42006	'Liposomal ferrous iron'
0.15	0.166667	10	0.872365	5.60001	0.074461	3.64299	'Liposomal ferrous iron'
0.25	0.30303	17.5	1.61876	8.69584	0.216131	6.23055	'Liposomal ferrous iron'
0.3	0.333333	10	2.28665	10.6042	0.173313	7.90517	'Liposomal ferrous iron'
0.05	0.0606061	17.5	0.682126	7.33526	0.192169	3.37838	'Liposomal ferrous iron'
0.3	0.363636	17.5	2.48712	13.5924	0.230457	9.13235	'Liposomal ferrous iron'
0	0	25	0.48643	10.4723	0.238444	3.0303	'Liposomal ferrous iron'
0	0	10	0.364052	2.56799	0.094907	1.89574	'Liposomal ferrous iron'
0.05	0.0555556	10	0.612134	4.58022	0.0907589	3.10078	'Liposomal ferrous iron'
0	0	17.5	0.426093	5.64271	0.174595	2.1164	'Liposomal ferrous iron'
0.15	0.181818	17.5	1.19788	8.51386	0.154507	5.60224	'Liposomal ferrous iron'
0.25	0.277778	10	1.51201	8.21799	0.0909449	5.47945	'Liposomal ferrous iron'
0.6	0.727273	17.5	4.28606	19.972	0.235068	14.9254	'Liposomal ferrous iron'
0.05	0.0666667	25	0.741471	9.95541	0.263957	3.92157	'Liposomal ferrous iron'
0.6	0.666667	10	3.9877	16.2268	0.173429	12.4221	'Liposomal ferrous iron'
0.25	0.333333	25	1.60509	11.5844	0.247327	6.68895	'Liposomal ferrous iron'
0	0	10	0.368349	0.91187	0.0470122	3.37268	'BSA & Ferritin'
9.5	12.6667	25	2.20123	29.2733	0.270753	33.3333	'BSA & Ferritin'
0.95	1.05556	10	0.535026	3.98873	0.0937219	5.6338	'BSA & Ferritin'
14.2	15.7778	10	2.08467	46.7495	0.201373	32.2581	'BSA & Ferritin'
0.95	1.15152	17.5	0.638628	6.09735	0.111858	7.43491	'BSA & Ferritin'
0	0	25	0.528176	4.675	0.15573	6.96862	'BSA & Ferritin'
14.2	17.2121	17.5	2.61418	42.8294	0.261481	38.4615	'BSA & Ferritin'
9.5	10.5556	10	1.57858	31.9597	0.149076	23.8095	'BSA & Ferritin'
4.7	6.26667	25	1.34558	17.3624	0.205274	20	'BSA & Ferritin'
9.5	11.5152	17.5	1.88587	35.8792	0.230227	27.7778	'BSA & Ferritin'
0.29	0.386667	25	0.574168	6.49335	0.159227	7.7973	'BSA & Ferritin'
19	25.3333	25	3.51246	67.9519	0.351664	52.6316	'BSA & Ferritin'
19	23.0303	17.5	3.23382	53.4934	0.281361	45.4545	'BSA & Ferritin'
0.29	0.322222	10	0.427859	3.10745	0.0568918	4.12371	'BSA & Ferritin'
14.2	18.9333	25	2.975	51.9004	0.314605	45.4545	'BSA & Ferritin'
0	0	17.5	0.450521	3.95071	0.102753	5.14139	'BSA & Ferritin'
4.7	5.22222	10	1.01868	22.9793	0.126797	13.5135	'BSA & Ferritin'
0	0	10	0.369349	2.98438	0.0586286	3.65631	'BSA & Ferritin'
4.7	5.69697	17.5	1.14857	14.3987	0.169224	16.5287	'BSA & Ferritin'
19	21.1111	10	2.55752	55.6163	0.241367	41.6667	'BSA & Ferritin'
0.29	0.351515	17.5	0.494821	5.11851	0.12953	6.04229	'BSA & Ferritin'
0.95	1.26667	25	0.687694	8.72818	0.210081	10.101	'BSA & Ferritin'
0	0	10	0.386881	7.2714	0.0884781	1.53257	'Liposomal Ferritin'
14.2	17.2121	17.5	1.63023	226.731	0.516351	76.9231	'Liposomal Ferritin'
18.9	25.2	25	1.97309	312.988	0.690451	142.857	'Liposomal Ferritin'
9.5	10.5556	10	1.1796	103.689	0.251462	30.303	'Liposomal Ferritin'
4.7	5.69697	17.5	0.821556	45.5925	0.200234	17.2414	'Liposomal Ferritin'
4.7	6.26667	25	0.897244	61.4379	0.274999	19.6078	'Liposomal Ferritin'
18.9	21	10	1.88026	199.557	0.507381	60.606	'Liposomal Ferritin'
9.5	11.5152	17.5	1.23677	134.222	0.345291	41.6667	'Liposomal Ferritin'
6.6	8.8	25	1.06677	91.9799	0.315909	31.25	'Liposomal Ferritin'
18.9	21	10	1.90107	202.305	0.493299	55.5556	'Liposomal Ferritin'
0	0	10	0.395314	6.02257	0.105409	1.97044	'Liposomal Ferritin'
6.6	8	17.5	0.995505	72.9963	0.245366	24.3902	'Liposomal Ferritin'
0	0	17.5	0.415893	9.65344	0.13061	2.36686	'Liposomal Ferritin'
9.5	12.6667	25	1.29711	148.626	0.360069	50	'Liposomal Ferritin'
18.9	22.9091	17.5	1.93974	259.222	0.617436	95.2381	'Liposomal Ferritin'
14.2	18.9333	25	1.6937	255.804	0.612699	83.3333	'Liposomal Ferritin'
4.7	5.22222	10	0.79035	38.774	0.123345	13.8889	'Liposomal Ferritin'
6.6	7.33333	10	0.915944	71.5193	0.200552	14.8146	'Liposomal Ferritin'
0	0	25	0.431162	13.886	0.152783	3.05344	'Liposomal Ferritin'
4.7	5.69697	17.5	0.833894	43.8294	0.209397	16.129	'Liposomal Ferritin'
9.5	12.6667	25	1.312	150.528	0.369635	45.4545	'Liposomal Ferritin'
14.2	15.7778	10	1.56793	195.601	0.454309	45.4545	'Liposomal Ferritin'
0	0	10	0.321913	4.98577	0.102167	2.51573	'Liposomal Ferritin'
6.6	7.33333	10	0.788648	86.8638	0.268033	23.2558	'Liposomal Ferritin'
0	0	25	0.398782	18.9696	0.25325	3.65631	'Liposomal Ferritin'
0.76	0.844444	10	0.395931	8.93643	0.170176	3.82409	'Liposomal Ferritin'
0.76	0.921212	17.5	0.413108	8.28406	0.183024	4.20168	'Liposomal Ferritin'
0.95	1.05556	10	0.385761	10.4717	0.15481	4.914	'Liposomal Ferritin'
0.95	1.15152	17.5	0.420069	9.73321	0.181319	4.40529	'Liposomal Ferritin'
0.95	1.26667	25	0.475392	19.5292	0.268718	5.42005	'Liposomal Ferritin'
18.9	21	10	1.51141	213.007	0.560252	62.5	'Liposomal Ferritin'
0	0	17.5	0.345265	7.7531	0.155369	2.58064	'Liposomal Ferritin'
14.2	15.7778	10	1.2597	170.557	0.443373	55.5556	'Liposomal Ferritin'
9.5	10.5556	10	0.944296	122.537	0.317196	35.7143	'Liposomal Ferritin'
0.76	1.01333	25	0.43053	20.3876	0.213215	4.49439	'Liposomal Ferritin'
4.7	5.22222	10	0.632807	50.7719	0.181468	17.2414	'Liposomal Ferritin'
30	40	25	1.34186	12.0938	0.267254	5.89969	'Liposomal Transferrin'
15	16.6667	10	0.790539	7.33696	0.141407	3.64299	'Liposomal Transferrin'
30	36.3636	17.5	1.29668	12.2058	0.196562	5.57104	'Liposomal Transferrin'
15	20	25	0.876861	9.62155	0.226081	4.10678	'Liposomal Transferrin'
0	0	25	0.419872	7.80972	0.216449	2.68456	'Liposomal Transferrin'
5	6.66667	25	0.600718	7.64984	0.215988	3.25203	'Liposomal Transferrin'
0	0	17.5	0.342474	3.74443	0.128073	2.09424	'Liposomal Transferrin'
15	18.1818	17.5	0.838345	8.91309	0.175895	3.64964	'Liposomal Transferrin'
50	55.5556	10	1.84425	9.80613	0.166488	7.54716	'Liposomal Transferrin'
5	6.06061	17.5	0.501671	6.19701	0.149319	2.64901	'Liposomal Transferrin'
20	24.2424	17.5	0.979802	9.37463	0.160485	4.14079	'Liposomal Transferrin'
10	11.1111	10	0.63869	7.13435	0.123351	2.83686	'Liposomal Transferrin'
50	60.6061	17.5	2.13636	13.2561	0.208296	8.38578	'Liposomal Transferrin'
0	0	10	0.308762	2.63262	0.0925575	1.80995	'Liposomal Transferrin'
10	13.3333	25	0.715891	9.57214	0.22621	3.79507	'Liposomal Transferrin'
0	0	10	0.370154	4.23762	0.102823	2.01005	'Liposomal Transferrin'
20	26.6667	25	1.05142	10.4371	0.220833	4.62963	'Liposomal Transferrin'
30	33.3333	10	1.29229	10.8595	0.121308	5.22193	'Liposomal Transferrin'
20	22.2222	10	0.842877	6.54423	0.121138	4.08998	'Liposomal Transferrin'
50	66.6667	25	1.91664	14.3531	0.250187	8.65797	'Liposomal Transferrin'
10	12.1212	17.5	0.647344	8.7172	0.191039	3.20001	'Liposomal Transferrin'
5	5.55556	10	0.453098	4.8925	0.160002	2.31214	'Liposomal Transferrin'
10	10	0	0.569381	1.48147		2.68456	'Free Transferrin'
50	50	0	1.88193	5.62215		7.22025	'Free Transferrin'
20	20	0	0.864861	2.51145		3.7244	'Free Transferrin'
30	30	0	1.18315	3.64933		4.86618	'Free Transferrin'
5	5	0	0.396266	1.39065		2.20994	'Free Transferrin'
15	15	0	0.720358	2.02507		3.75235	'Free Transferrin'
9.5	9.5	0	1.07712	16.0019		18.6917	'Free Ferritin'
18.9	18.9	0	1.76688	33.063		41.6667	'Free Ferritin'
4.7	4.7	0	0.74263	9.31624		9.6618	'Free Ferritin'
14.2	14.2	0	1.4875	26.4029		29.4118	'Free Ferritin'
6.6	6.6	0	0.849327	12.5574		13.0719	'Free Ferritin'
6.6	6.6	0	0.810348	11.761		13.3333	'Free Ferritin'
4.7	4.7	0	0.61856	10.0004		10.1523	'Free Ferritin'
0.29	0.29	0	0.317502	0.38507		2.16216	'Free Ferritin'
0.95	0.95	0	0.373774	2.91987		3.66972	'Free Ferritin'
19	19	0	1.63624	54.2311		40	'Free Ferritin'
14.2	14.2	0	1.26302	30.2864		28.5714	'Free Ferritin'
9.5	9.5	0	0.915719	21.037		18.8679	'Free Ferritin'
0.28	0.28	0	0.289913	1.38755		2.46913	'Free Ferritin'
0.76	0.76	0	0.307142	1.75932		3.7594	'Free Ferritin'
4.7	4.7	0	0.560541	8.91561		9.61538	'Free Ferritin'
9.5	9.5	0	0.856783	16.9166		18.1818	'Free Ferritin'
14.2	14.2	0	1.15724	24.9351		25.641	'Free Ferritin'
18.9	18.9	0	1.47073	32.6983		33.3333	'Free Ferritin'
6.6	6.6	0	0.668109	12.5122		13.1579	'Free Ferritin'
0.57	0.57	0	0.3047	1.67418		2.89851	'Free Ferritin'
			0.46496	9.55843			'PC+SM+apoTransferrin'
			0.471467	5.40484			'PC+SM+apoTransferrin'
			0.39576	2.75446			'PC+SM+apoTransferrin'
			0.499981	13.7945			'PC+SM+apoTransferrin'
			0.386831	4.16568			'PC+SM+apoTransferrin'
			0.464065	7.11209			'PC+SM+apoTransferrin'
			0.457195	5.65786			'PC+SM+apoTransferrin'
			0.521106	6.12235			'PC+SM+apoTransferrin'
			0.605942	9.77051			'PC+SM+apoTransferrin'
			0.435547	5.97864			'PC+SM+apoTransferrin'
			0.4755	6.80791			'PC+SM+apoTransferrin'
			0.55314	13.5746			'PC+SM+apoTransferrin'
			0.433984	6.87676			'PC+SM+apoTransferrin'
			0.427693	6.42276			'PC+SM+apoTransferrin'
			0.339194	1.44293			'PC+SM+apoTransferrin'
			0.485712	6.34631			'PC+SM+apoTransferrin'
			0.365046	6.15756			'PC+SM+apoTransferrin'
			0.476209	6.40228			'PC+SM+apoTransferrin'
			0.429813	7.93904			'PC+SM+apoTransferrin'
			0.473224	11.9078			'PC+SM+apoTransferrin'
			0.409238	6.47255			'PC+SM+apoTransferrin'
			0.523115	8.68747			'PC+SM+apoTransferrin'

## Sheet: figure 3a, sup.fig 16a
	R1					R2*
Putamen	Thalamus	CTX-occipital	WM-occipital		Putamen	Thalamus	CTX-occipital	WM-occipital
16.5972	16.5228	13.6882	17.9709		0.797603	0.863319	0.646391	0.807929
17.9283	17.966	15.1233	19.3921		0.817647	0.899976	0.666891	0.879301
19.3475	19.3208	16.4867	20.7578		0.837853	0.943334	0.698946	0.974701
20.719	20.7453	17.8908	22.0939		0.850379	0.981523	0.737071	1.04374
22.1853	22.1289	19.2292	23.4591		0.864061	1.01638	0.767326	1.07693
23.5631	23.5073	20.6251	24.9208		0.871964	1.0493	0.791935	1.09512
24.948	24.91	22.0136			0.8844	1.06826	0.793409
26.263	26.2703				0.889595	1.08218
27.7744					0.895254

## Sheet: figure 3b, sup.fig 20,36
'Thalamus'	0.0185379	0.0170836	0.0223687	0.0182725	0.0234361	0.0258133	0.0202738	0.0220454	0.0233311	0.0257704	0.0225895	0.0261083	0.022369	0.0203638	0.0218677	0.0255715	0.022318	0.016569	0.0223996	0.0186601	0.0220066
'Caudate'	0.0172105	0.0124842	0.0147394	0.00466025	0.0243465	0.0110749	0.0133701	0.00956341	0.0117522	0.0155365	0.0125416	0.00548457	0.0135427	0.0134117	0.0109913	0.0162141	0.00878151	0.0120413	0.0145873	0.00983828	0.0148427
'Putamen'	0.00273512	0.0111714	0.006442	0.0023801	0.00985501	0.000797874	0.00540018	0.00657015	0.00860606	0.0080287	0.00285507	0.00592988	0.0084859	0.00323969	0.0070623	0.00969744	0.00773377	0.0073883	0.00510788	0.00684106	0.00502952
'Hippocampus'	0.00129773	0.008033	0.010778	0.00752572	0.0116907	0.0135115	0.0101329	0.00694162	0.00753092	0.00783531	0.00966304	0.0063268	0.00842018	0.00689516	0.00774196	0.0107859	0.0100339	0.0112514	0.009316	0.00738517	0.00758302
'CTX-frontal'	0.0127539	0.0204214	0.0235812	0.0189166	0.0198741	0.0264886	0.0223783	0.0187509	0.0229621	0.0230757	0.0250468	0.0240607	0.0152457	0.0217034	0.0204655	0.0228518	0.0200965	0.024803	0.0223906	0.0201679	0.0196418
'CTX-parietal'	0.0118574	0.0192145	0.0250042	0.0206033	0.0154578	0.0250715	0.0225087	0.0199909	0.0204351	0.030583	0.0189399	0.0229318	0.021026	0.0181403	0.0209847	0.0199057	0.0222525	0.0225757	0.0235225	0.0226414	0.0227525
'CTX-temporal'	0.00447743	0.0115316	0.0133886	0.00883659	0.0108549	0.0125223	0.00987927	0.00983161	0.0136718	0.0153606	0.0109552	0.011963	0.00893523	0.0115982	0.0110887	0.0120448	0.011102	0.0127388	0.0129224	0.0118039	0.0129762
'CTX-occipital'	0.00663655	0.0125643	0.0211751	0.0150945	0.0116253	0.018131	0.0116107	0.00945826	0.0196097	0.0151932	0.013984	0.0184923	0.0180926	0.0158425	0.0164706	0.0187155	0.0183486	0.0190696	0.0192745	0.0160856	0.0184317
'WM-frontal'	0.0338335	0.0379112	0.036676	0.0378303	0.0384096	0.0456211	0.0436902	0.0304245	0.0373741	0.0356348	0.044369	0.042662	0.035179	0.0382045	0.0417038	0.0409535	0.0398351	0.0437854	0.0464448	0.0371424	0.0387546
'WM-parietal'	0.025999	0.0329266	0.0319149	0.0331354	0.0360556	0.0367682	0.0368008	0.0308148	0.0323626	0.0357855	0.0370907	0.0394475	0.0333767	0.0350882	0.0330486	0.0383178	0.03966	0.0346589	0.0307948	0.0337709	0.029188
'WM-temporal'	0.0179882	0.0235064	0.0264964	0.0224813	0.0264415	0.0321282	0.0248927	0.0235389	0.0252217	0.0273144	0.0229307	0.0276117	0.0245995	0.0297213	0.0286811	0.0301728	0.031939	0.0267392	0.0311299	0.0297512	0.0223273
'WM-occipital'	0.0241629	0.0267225	0.0343965	0.0287737	0.0409196	0.0460403	0.0422197	0.0325618	0.0433706	0.039456	0.0381884	0.0445989	0.0400653	0.0364752	0.0378627	0.0404248	0.0396742	0.0391875	0.0410499	0.0377217	0.0360523

## Sheet: figure 3c, sup.fig 20,34,36,37
'Thalamus'	0.956637	0.967816	0.988969	0.975192	0.930394	0.923505	0.936094	0.963443	0.988819	0.937017	0.958033	0.909817	0.92728	0.925485	0.920072	0.949953	0.928146	0.936653	0.896947	0.904918	0.951544
'Caudate'	0.825568	0.827889	0.80316	0.802678	0.810351	0.789036	0.793351	0.822212	0.816802	0.808344	0.820195	0.781029	0.784131	0.778902	0.749386	0.78103	0.824404	0.792151	0.772068	0.797565	0.791495
'Putamen'	0.880571	0.874928	0.86703	0.835473	0.870679	0.857833	0.845099	0.851767	0.86083	0.835286	0.86883	0.84337	0.844243	0.833281	0.811096	0.835659	0.884768	0.832841	0.817251	0.823987	0.831172
'Hippocampus'	0.742117	0.731906	0.736004	0.742963	0.718968	0.710175	0.716904	0.705999	0.727181	0.698001	0.720867	0.692568	0.72101	0.697615	0.710675	0.700352	0.706414	0.671904	0.651287	0.652424	0.648843
'CTX-frontal'	0.677361	0.672558	0.659729	0.666351	0.658932	0.646211	0.681222	0.67764	0.664969	0.668856	0.66264	0.638115	0.687471	0.646526	0.646382	0.651828	0.658936	0.655454	0.652031	0.671783	0.661743
'CTX-parietal'	0.68787	0.691785	0.681119	0.677908	0.660869	0.664827	0.724872	0.675875	0.674776	0.7068	0.699171	0.662244	0.71346	0.669665	0.684394	0.676989	0.675288	0.672355	0.691814	0.687983	0.689134
'CTX-temporal'	0.696684	0.704991	0.676457	0.674124	0.700813	0.679511	0.709981	0.67638	0.694794	0.679862	0.692686	0.671733	0.703171	0.682749	0.660375	0.676678	0.6834	0.666283	0.65543	0.649865	0.64826
'CTX-occipital'	0.716468	0.731048	0.726362	0.708324	0.705041	0.693723	0.722908	0.701796	0.723148	0.7502	0.723184	0.718273	0.716604	0.724334	0.696328	0.725728	0.704656	0.697821	0.694967	0.700435	0.676265
'WM-frontal'	1.03759	1.00527	1.06239	0.975574	1.01367	1.04056	1.05852	1.01771	0.968411	1.02515	0.989039	0.978981	1.00743	1.02702	0.988443	1.02641	0.994581	1.0358	1.03551	1.06409	1.03523
'WM-parietal'	1.05216	0.998441	1.04752	0.970868	0.97932	1.03917	1.08142	0.990496	0.958297	1.04548	1.00677	1.00414	1.01748	1.00219	1.00736	1.03048	0.993922	1.01296	1.07278	1.07564	1.05362
'WM-temporal'	1.07047	1.04914	1.0844	1.01216	1.05592	1.07053	1.06639	0.997991	1.0222	1.04643	1.03868	1.03893	1.02384	1.02767	1.02378	1.05085	1.02321	1.03203	0.989705	0.987451	0.968221
'WM-occipital'	1.06405	1.03625	1.10259	1.00992	1.00145	1.00732	1.0359	0.991008	1.00416	1.0491	1.03979	0.984552	0.996507	1.04506	1.01425	1.0761	0.989091	1.00071	1.03526	1.00178	0.997731

## Sheet: figure 3d, sup.fig 20,34,36,37
'Thalamus'	22.487	23.0526	21.1842	19.952	21.8241	20.8994	22.7452	20.3566	21.4221	20.8443	21.4772	19.9622	20.755	22.631	20.7658	21.0829	20.3552	23.0946	21.7219	20.3365	20.7971
'Caudate'	20.61	21.4889	19.1444	19.4401	21.17	19.7206	22.7551	20.0023	19.545	19.161	20.6055	20.6693	19.7891	20.9754	19.4224	19.2526	20.3286	22.4186	20.1666	20.6166	18.7457
'Putamen'	23.1134	23.7181	20.8363	19.9046	23.5863	21.1673	24.9974	21.3479	22.2272	19.9347	22.6212	22.8877	21.4537	23.369	21.5248	20.644	22.8181	24.8521	23.2162	22.8037	21.2476
'Hippocampus'	18.1161	16.811	15.5475	15.9603	15.894	16.1074	16.5581	16.0655	15.9897	16.2793	15.0472	16.0512	15.3211	16.177	16.1197	16.7227	14.9294	16.9161	16.5343	15.6945	15.9118
'CTX-frontal'	17.4196	17.3793	16.0892	15.9608	16.6144	15.6174	16.4784	16.0454	16.1006	16.2144	16.3545	16.0605	15.894	16.281	16.2497	16.1469	16.1402	17.31	16.5091	15.7186	15.5342
'CTX-parietal'	18.3827	18.5258	16.9821	16.4168	17.468	15.9578	17.3103	16.9853	16.8055	17.4911	17.0483	16.5378	16.8397	16.8229	17.2384	17.0324	17.0497	18.0111	17.6788	16.7495	16.7192
'CTX-temporal'	17.955	18.2686	16.6749	16.1815	16.3959	15.7363	16.9686	16.8951	16.7568	16.4665	16.4871	16.2539	16.6341	16.6441	16.3788	16.3826	16.2403	17.2526	16.953	16.263	16.2232
'CTX-occipital'	20.8221	20.1875	19.4419	17.982	18.9976	17.8722	19.049	18.9767	18.8484	19.105	18.7145	17.9395	17.6838	18.8288	18.949	18.6254	18.5443	20.0834	19.2534	18.5126	18.1462
'WM-frontal'	21.8658	21.9407	22.5198	20.7377	21.6773	21.6314	21.8706	20.7022	20.8226	20.9477	20.4773	20.8766	20.6707	21.2974	20.7089	21.3307	20.4958	22.3648	21.3788	20.1912	20.7635
'WM-parietal'	22.4275	22.6677	22.9646	21.0642	22.2647	22.0061	22.439	21.8129	21.5492	21.618	21.351	21.2954	21.5646	21.5294	21.6	22.1072	21.1754	22.5347	22.6255	21.6139	22.0111
'WM-temporal'	22.2868	23.5935	23.2977	21.5635	21.7561	21.7996	22.2169	21.9868	21.7166	21.7492	21.0749	21.6245	20.8846	21.3524	21.6291	22.3771	21.3564	22.5858	21.9416	21.3595	21.5506
'WM-occipital'	22.254	22.9894	23.3637	21.0787	21.9786	21.7591	22.2657	21.7407	21.4458	21.6927	21.7894	20.9693	21.1301	21.9032	21.5177	22.7435	21.1825	22.7244	22.7066	21.4341	21.5523

## Sheet: figure 4, sup.fig 21,22,38,39
		R1	r1-r2* relaxivity	R2*	MTV	MT	MD		'Transferrin'	'Ferritin'	'Iron [mg/g protein]'	'Iron mobilization [g/mg]'
young	'Midbrain'	1.00157	0.0139287	22.6654	0.294876	5.08797	0.526084		2.45098	54.962	2.91777	0.840018
young	'Caudate'	0.805133	0.0112011	20.3667	0.228535	3.08004	0.628428		3.20728	60.916	1.79045	1.79133
young	'Putamen'	0.853859	0.00681892	23.6005	0.239657	3.30039	0.581132		3.48739	58.626	2.58621	1.34846
young	'Globus pallidus'	1.06034	0.00132675	34.5896	0.310378	4.70695	0.44452		4.81793	28.396	7.38727	0.652193
young	'Frontal-CTX'	0.665666	0.0199561	16.4296	0.18417	2.22815	0.710967		3.87955	45.343	1.2069	3.21449
young	'Motor-CTX'	0.679573	0.0208034	17.4622	0.18519	2.33037	0.739539		2.91	40.2	1.15812	2.51269
young	'Temporal-CTX'	0.684555	0.0106972	17.1176	0.197155	2.51999	0.721023		1.84	25.65	0.445045	4.13442
young	'Occipital-CTX'	0.710524	0.0156193	19.1643	0.201622	2.4519	0.756959		1.75	9.34	0.504794	3.46676
young	'Motor-WM'	1.00541	0.0344235	22.1018	0.300796	4.23574	0.601845		5.75	30.38	1.39432	4.12386
young	'Temporal-WM'	1.03661	0.0261307	22.2814	0.302158	4.84127	0.625579		3.82	44.87	0.718661	5.31544
young	'Occipital-WM'	1.01769	0.0365945	22.2408	0.297807	4.29085	0.630334		3.53	13.81	0.79572	4.43623
old	'Midbrain'	1.02355	0.0154629	23.2781	0.309365	5.17067	0.530498		3.41737	135.115	5.70292	0.599231
old	'Caudate'	0.830803	0.00648686	23.7063	0.250826	3.13881	0.619873		4.43978	135.115	3.34218	1.32841
old	'Putamen'	0.860392	0.00371816	30.2626	0.259208	3.26857	0.543047		4.46779	124.122	4.61538	0.968021
old	'Globus pallidus'	1.07445	-0.000959121	38.4897	0.32465	4.6896	0.417624		5.09804	215.267	4.07162	1.25209
old	'Frontal-CTX'	0.686398	0.0182515	17.1088	0.206599	2.33318	0.727238		4.08964	89.771	1.59151	2.56965
old	'Motor-CTX'	0.681904	0.0203099	18.0565	0.201412	2.37936	0.777006		2.93	22.13	0.89344	3.27946
old	'Temporal-CTX'	0.687985	0.0101695	18.0153	0.211928	2.57048	0.731285		1.08	24.2	0.690741	1.56354
old	'Occipital-CTX'	0.691756	0.0158587	20.0272	0.211545	2.29226	0.796188		1.67	34.27	1.16426	1.43438
old	'Motor-WM'	0.963841	0.0289945	22.0883	0.299604	4.06559	0.613633		7.34	21.51	1.25026	5.87079
old	'Temporal-WM'	1.01204	0.0235434	22.4525	0.305247	4.66206	0.640095		2.52	33.5	0.741555	3.39826
old	'Occipital-WM'	0.983229	0.0308294	22.4686	0.298821	4.01756	0.629551		6.07	31.38	0.902374	6.7267

## Sheet: figure 5b
	WM R2*	GM R2*	Tumor R2*		WM R1	GM R1	Tumor R1
	16.5758	12.2312	13.8978		0.809063	0.62887	0.617247
	17.9787	13.6599	15.0945		0.862008	0.647392	0.625653
	19.3509	15.0328	16.2973		0.956474	0.672773	0.62979
	20.7034	16.4367	17.651		1.04033	0.6971	0.637223
	22.0484	17.8187	19.4025		1.06694	0.725466	0.641865
	23.4509	19.1497	20.5718		1.08193	0.750689	0.651094
		20.5925	21.9635			0.756426	0.656089
			23.3842				0.657616
			25.2909				0.668889
			26.2458				0.663168
			27.6507				0.666984

## Sheet: figure 5c
WM	GM	Tumor
981	1035.5	906
993	1048.5	717
981	1050.5	728
1062.5	1111	751
939	1011	698
985.5	1050	0
976	1026.5	788
1006.5	1065.5	750
1007.5	1056.5	824
1016.5	1064	326
1040	1081	916
1049.07	1092.45	607.214
1018.5	1109.5	1167
1125.8	1162.93	1040.84
1036	1080.5	668
1031.5	1082	402
987	1046.5	620

## Sheet: figure 5d
WM	GM	Tumor
21.6047	17.9615	12.8461
20.7579	17.1764	17.0366
19.6641	18.5921	14.8621
20.1887	17.5428	13.7786
21.1409	17.7283	27.588
22.1677	19.72	18.4101
20.8259	17.8181	19.9392
21.7746	18.2461	12.6234
20.5758	18.7386	12.4752
20.3717	15.8319	8.91665
22.5327	19.2184	42.7988
20.7711	16.7093	9.9621
20.7891	18.4141	12.8772
20.5905	17.7506	18.9787
21.2458	18.5703	12.8687
20.5788	17.3475	26.7985
20.7106	17.8022	15.4287
20.6639	17.163	42.3539

## Sheet: figure 5e
WM	GM	Tumor
1.00818	0.711088	0.571014
0.999055	0.700361	0.622105
0.89497	0.623897	0.687213
1.08656	0.795372	0.735361
1.01814	0.688823	0.577827
0.930691	0.627117	0.629372
0.99213	0.704264	0.648912
0.943214	0.651329	0.554843
1.04021	0.766548	0.589693
1.03382	0.733339	0.565117
1.00653	0.697014	0.706489
1.00301	0.696985	0.624124
0.991966	0.725752	0.567318
0.921371	0.650769	0.634818
0.938677	0.668378	0.616221
1.00628	0.71032	0.76996
0.984735	0.654355	0.684403
1.02427	0.708435	0.940627

[truncated: 15 more sheets: figure5f, figure 6b, figure 6c, sup.fig 6,7,8, sup.fig 9, sup.fig 10, sup.fig12, sup.fig 14, sup.fig 16b, sup.fig 19, sup.fig 23, sup.fig 24, sup.fig 28, sup.fig 33, sup.fig 36]
